# Supplementary material for: Native Aortic Valve Endocarditis Complicated by Splenic Infarction and Giant Mitral-Aortic Intervalvular Fibrosa Pseudoaneurysm—A Case Report and Brief Review of the Literature
Source: Diagnostics (Basel). 2021 Feb 6;11(2):251. doi: 10.3390/diagnostics11020251 (PMC7914780; doi:10.3390/diagnostics11020251)
Supplement: Supplementary file 1 [file diagnostics-11-00251-s001.zip]

Archive with 4 entries (4 files):
- Supplementary_movie_1.wmv
- Supplementary_movie_2.1.wmv
- Supplementary_movie_2.wmv
- Supplementary_movie_3.wmv
